# Supplementary material for: Impedimetric DNA Sensor Based on a Composite of Electrochemically Reduced Graphene Oxide and Polyproflavine Electropolymerized from Natural Deep Eutectic Solvent for Anthracycline Medications Determination
Source: Biosensors (Basel). 2025 Jun 14;15(6):385. doi: 10.3390/bios15060385 (PMC12191363; doi:10.3390/bios15060385)
Supplement: Supplementary file 1 [file biosensors-15-00385-s001.zip]

Archive with 1 entries (1 files):
- biosensors-3675911-supplementary.pdf
